# Supplementary material for: 6-Chloro­quinolin-2(1H)-one
Source: Acta Crystallogr Sect E Struct Rep Online. 2011 Dec 21;68(Pt 1):o188. doi: 10.1107/S1600536811053359 (PMC3254526; doi:10.1107/S1600536811053359)
Supplement: Supplementary file 1 [file e-68-0o188-sup1.cif]

##############################################################################
#                                                                            #
# This CIF contains the data in a paper accepted for publication in          #
# Acta Crystallographica Section E. It conforms to the requirements of       #
# Notes for Authors for Acta Crystallographica Section E, and has been       #
# peer reviewed under the auspices of the IUCr Commission on Journals.       #
#                                                                            #
# Full details of the Crystallographic Information File format               #
# are given in the paper "The Crystallographic Information File (CIF):       #
# a New Standard Archive File for Crystallography" by S. R. Hall, F. H.      #
# Allen and I. D. Brown [Acta Cryst. (1991), A47, 655-685].                  #
#                                                                            #
# The current version of the core CIF dictionary is obtainable from          #
# ftp://ftp.iucr.org/pub/cif_core.dic.                                       #
#                                                                            #
# Software is freely available for graphical display of the structure(s)     #
# in this CIF. For information consult the CIF software page                 #
# http://www.iucr.org/resources/cif/software.                                #
#                                                                            #
# This file may be used for bona fide research purposes within the           #
# scientific community so long as proper attribution is given to the journal # 
# article from which it was obtained.                                        #
#                                                                            #
##############################################################################
data_I
_audit_creation_method     SHELXL-97
_chemical_name_systematic
;
6-Chloroquinolin-2(1<i>H</i>)-one
;
_chemical_name_common     ?
_chemical_formula_moiety     'C9 H6 Cl N O'
_chemical_formula_sum     'C9 H6 Cl N O'
_chemical_formula_iupac     'C9 H6 Cl N O'
_chemical_formula_weight     179.60
_chemical_melting_point     ?
_symmetry_cell_setting     orthorhombic
_symmetry_space_group_name_H-M     'P c c n'
_symmetry_space_group_name_Hall     '-P 2ab 2ac'
loop_
    _symmetry_equiv_pos_as_xyz
    'x, y, z'
    '-x+1/2, -y+1/2, z'
    '-x, y+1/2, -z+1/2'
    'x+1/2, -y, -z+1/2'
    '-x, -y, -z'
    'x-1/2, y-1/2, -z'
    'x, -y-1/2, z-1/2'
    '-x-1/2, y, z-1/2'
_cell_length_a     24.951(19)
_cell_length_b     7.733(6)
_cell_length_c     7.988(6)
_cell_angle_alpha     90.00
_cell_angle_beta     90.00
_cell_angle_gamma     90.00
_cell_volume     1541(2)
_cell_formula_units_Z     8
_cell_measurement_reflns_used     1357
_cell_measurement_theta_min     1.63
_cell_measurement_theta_max     25.00
_cell_measurement_temperature     296(2)
_exptl_crystal_description     'Prism'
_exptl_crystal_colour     'Pink'
_exptl_crystal_size_max     0.20
_exptl_crystal_size_mid     0.20
_exptl_crystal_size_min     0.20
_exptl_crystal_density_diffrn     1.548
_exptl_crystal_density_meas     ?
_exptl_crystal_density_method     'not measured'
_exptl_crystal_F_000     736
_exptl_absorpt_coefficient_mu     0.435
_exptl_absorpt_correction_type     multi-scan
_exptl_absorpt_process_details     '(CrystalClear; Rigaku, 2005)'
_exptl_absorpt_correction_T_min     0.917
_exptl_absorpt_correction_T_max     0.917
_exptl_special_details     ?
_diffrn_ambient_temperature     296(2)
_diffrn_radiation_type     MoK\a
_diffrn_radiation_wavelength     0.71073
_diffrn_radiation_source     'fine-focus sealed tube'
_diffrn_radiation_monochromator     graphite
_diffrn_measurement_device_type     'Rigaku SCXmini CCD'
_diffrn_measurement_method     'CCD_Profile_fitting'
_diffrn_detector_area_resol_mean     13.6612
_diffrn_reflns_number     9911
_diffrn_reflns_av_R_equivalents     0.0241
_diffrn_reflns_av_sigmaI/netI     0.0138
_diffrn_reflns_theta_min     1.63
_diffrn_reflns_theta_max     25.00
_diffrn_reflns_theta_full     25.00
_diffrn_measured_fraction_theta_max     0.997
_diffrn_measured_fraction_theta_full     0.997
_diffrn_reflns_limit_h_min     -29
_diffrn_reflns_limit_h_max     29
_diffrn_reflns_limit_k_min     -9
_diffrn_reflns_limit_k_max     9
_diffrn_reflns_limit_l_min     -8
_diffrn_reflns_limit_l_max     9
_diffrn_standards_number     ?
_diffrn_standards_interval_count     2
_diffrn_standards_interval_time     150
_diffrn_standards_decay_%     0
_refine_special_details
;
Refinement of <i>F</i>^2^ against ALL reflections. The weighted <i>R</i>-factor
<i>wR</i> and goodness of fit <i>S</i> are based on <i>F</i>^2^, conventional
<i>R</i>-factors <i>R</i> are based on <i>F</i>, with <i>F</i> set to zero for
negative <i>F</i>^2^. The threshold expression of <i>F</i>^2^ >
\s(<i>F</i>^2^) is used only for calculating <i>R</i>-factors(gt) <i>etc</i>.
and is not relevant to the choice of reflections for refinement.
<i>R</i>-factors based on <i>F</i>^2^ are statistically about twice as large
as those based on <i>F</i>, and <i>R</i>- factors based on ALL data will be
even larger.
;
_reflns_number_total     1353
_reflns_number_gt     1161
_reflns_threshold_expression     I>2\s(I)
_refine_ls_structure_factor_coef     Fsqd
_refine_ls_matrix_type     full
_refine_ls_R_factor_all     0.0375
_refine_ls_R_factor_gt     0.0301
_refine_ls_wR_factor_gt     0.0818
_refine_ls_wR_factor_ref     0.0878
_refine_ls_goodness_of_fit_ref     1.058
_refine_ls_restrained_S_all     1.058
_refine_ls_number_reflns     1353
_refine_ls_number_parameters     113
_refine_ls_number_restraints     0
_refine_ls_hydrogen_treatment     mixed
_refine_ls_weighting_scheme     calc
_refine_ls_weighting_details
         'calc w=1/[\s^2^(Fo^2^)+(0.0469P)^2^+0.4479P] where P=(Fo^2^+2Fc^2^)/3'
_atom_sites_solution_hydrogens     geom
_atom_sites_solution_primary     direct
_atom_sites_solution_secondary     difmap
_refine_ls_shift/su_max     0.001
_refine_ls_shift/su_mean     0.000
_refine_diff_density_max     0.165
_refine_diff_density_min     -0.234
_refine_ls_extinction_method     none
_refine_ls_extinction_coef     ?
loop_
    _atom_type_symbol
    _atom_type_description
    _atom_type_scat_dispersion_real
    _atom_type_scat_dispersion_imag
    _atom_type_scat_source
    'C' 'C' 0.0033 0.0016
                         'International Tables Vol C Tables 4.2.6.8 and 6.1.1.4'
    'H' 'H' 0.0000 0.0000
                         'International Tables Vol C Tables 4.2.6.8 and 6.1.1.4'
    'N' 'N' 0.0061 0.0033
                         'International Tables Vol C Tables 4.2.6.8 and 6.1.1.4'
    'O' 'O' 0.0106 0.0060
                         'International Tables Vol C Tables 4.2.6.8 and 6.1.1.4'
    'Cl' 'Cl' 0.1484 0.1585
                         'International Tables Vol C Tables 4.2.6.8 and 6.1.1.4'
_computing_data_collection     'CrystalClear (Rigaku, 2005)'
_computing_cell_refinement     'CrystalClear (Rigaku, 2005)'
_computing_data_reduction     'CrystalClear (Rigaku, 2005)'
_computing_structure_solution     'SHELXS97 (Sheldrick, 2008)'
_computing_structure_refinement     'SHELXL97 (Sheldrick, 2008)'
_computing_molecular_graphics     'DIAMOND (Brandenburg & Putz, 2005)'
_computing_publication_material     'SHELXL97 (Sheldrick, 2008)'
loop_
    _atom_site_type_symbol
    _atom_site_label
    _atom_site_fract_x
    _atom_site_fract_y
    _atom_site_fract_z
    _atom_site_U_iso_or_equiv
    _atom_site_adp_type
    _atom_site_calc_flag
    _atom_site_refinement_flags
    _atom_site_occupancy
    _atom_site_symmetry_multiplicity
    _atom_site_disorder_assembly
    _atom_site_disorder_group
    Cl Cl1 0.73621(2) 1.01875(7) 0.69204(7) 0.0614(2) Uani d . 1 1 . .
    N N1 0.54956(5) 0.88864(17) 1.12378(17) 0.0369(3) Uani d . 1 1 . .
    O O1 0.49027(5) 0.70991(15) 1.25021(16) 0.0472(3) Uani d . 1 1 . .
    C C1 0.53024(6) 0.7277(2) 1.1598(2) 0.0369(4) Uani d . 1 1 . .
    C C5 0.59440(6) 0.9205(2) 1.02710(19) 0.0349(4) Uani d . 1 1 . .
    C C2 0.55943(7) 0.5842(2) 1.0882(2) 0.0398(4) Uani d . 1 1 . .
    H H2 0.5477 0.4719 1.1079 0.048 Uiso calc R 1 1 . .
    C C4 0.62280(6) 0.7806(2) 0.95924(19) 0.0357(4) Uani d . 1 1 . .
    C C9 0.66766(7) 0.8129(2) 0.8591(2) 0.0409(4) Uani d . 1 1 . .
    H H9 0.6871 0.7214 0.8140 0.049 Uiso calc R 1 1 . .
    C C7 0.65567(7) 1.1184(2) 0.8970(2) 0.0487(5) Uani d . 1 1 . .
    H H7 0.6671 1.2308 0.8759 0.058 Uiso calc R 1 1 . .
    C C8 0.68283(7) 0.9794(2) 0.8280(2) 0.0426(4) Uani d . 1 1 . .
    C C3 0.60308(7) 0.6101(2) 0.9940(2) 0.0404(4) Uani d . 1 1 . .
    H H3 0.6211 0.5151 0.9500 0.049 Uiso calc R 1 1 . .
    C C6 0.61155(7) 1.0894(2) 0.9970(2) 0.0453(4) Uani d . 1 1 . .
    H H6 0.5933 1.1821 1.0443 0.054 Uiso calc R 1 1 . .
    H H1 0.5337(8) 0.980(2) 1.170(2) 0.044(5) Uiso d . 1 1 . .
loop_
    _atom_site_aniso_label
    _atom_site_aniso_U_11
    _atom_site_aniso_U_22
    _atom_site_aniso_U_33
    _atom_site_aniso_U_12
    _atom_site_aniso_U_13
    _atom_site_aniso_U_23
    Cl1 0.0512(3) 0.0595(3) 0.0736(4) 0.0024(2) 0.0190(2) 0.0143(2)
    N1 0.0428(8) 0.0276(7) 0.0404(8) 0.0031(6) 0.0035(6) -0.0012(6)
    O1 0.0483(7) 0.0359(7) 0.0574(8) -0.0015(5) 0.0130(7) 0.0020(6)
    C1 0.0406(9) 0.0330(9) 0.0371(9) -0.0011(7) -0.0033(7) 0.0012(7)
    C5 0.0383(8) 0.0322(8) 0.0342(8) 0.0014(7) -0.0020(7) -0.0001(7)
    C2 0.0470(10) 0.0269(8) 0.0454(9) 0.0006(7) -0.0023(8) -0.0004(7)
    C4 0.0394(8) 0.0317(9) 0.0359(9) 0.0045(6) -0.0050(7) 0.0004(7)
    C9 0.0399(9) 0.0400(9) 0.0428(10) 0.0078(7) -0.0007(8) -0.0004(8)
    C7 0.0499(10) 0.0343(9) 0.0618(11) -0.0035(8) 0.0056(9) 0.0036(9)
    C8 0.0368(9) 0.0450(10) 0.0461(10) 0.0016(7) 0.0009(7) 0.0049(8)
    C3 0.0475(10) 0.0298(8) 0.0440(10) 0.0078(7) -0.0022(8) -0.0025(7)
    C6 0.0506(10) 0.0294(9) 0.0558(11) 0.0031(7) 0.0071(9) -0.0024(8)
_geom_special_details
;
All e.s.d.'s (except the e.s.d. in the dihedral angle between two l.s. planes)
are estimated using the full covariance matrix. The cell e.s.d.'s are taken
into account individually in the estimation of e.s.d.'s in distances, angles
and torsion angles; correlations between e.s.d.'s in cell parameters are only
used when they are defined by crystal symmetry. An approximate (isotropic)
treatment of cell e.s.d.'s is used for estimating e.s.d.'s involving l.s.
planes.
;
loop_
    _geom_bond_atom_site_label_1
    _geom_bond_atom_site_label_2
    _geom_bond_site_symmetry_2
    _geom_bond_distance
    _geom_bond_publ_flag
    Cl1 C8 . 1.745(2) ?
    N1 C1 . 1.365(2) ?
    N1 C5 . 1.382(2) ?
    N1 H1 . 0.887(19) ?
    O1 C1 . 1.239(2) ?
    C1 C2 . 1.445(2) ?
    C5 C6 . 1.395(2) ?
    C5 C4 . 1.402(2) ?
    C2 C3 . 1.339(2) ?
    C2 H2 . 0.9300 ?
    C4 C9 . 1.398(2) ?
    C4 C3 . 1.434(2) ?
    C9 C8 . 1.365(3) ?
    C9 H9 . 0.9300 ?
    C7 C6 . 1.379(3) ?
    C7 C8 . 1.385(3) ?
    C7 H7 . 0.9300 ?
    C3 H3 . 0.9300 ?
    C6 H6 . 0.9300 ?
loop_
    _geom_angle_atom_site_label_1
    _geom_angle_atom_site_label_2
    _geom_angle_atom_site_label_3
    _geom_angle_site_symmetry_1
    _geom_angle_site_symmetry_3
    _geom_angle
    _geom_angle_publ_flag
    C1 N1 C5 . . 124.49(14) ?
    C1 N1 H1 . . 118.7(12) ?
    C5 N1 H1 . . 116.7(12) ?
    O1 C1 N1 . . 120.54(15) ?
    O1 C1 C2 . . 123.46(15) ?
    N1 C1 C2 . . 116.00(15) ?
    N1 C5 C6 . . 120.77(14) ?
    N1 C5 C4 . . 119.20(14) ?
    C6 C5 C4 . . 120.03(16) ?
    C3 C2 C1 . . 121.17(15) ?
    C3 C2 H2 . . 119.4 ?
    C1 C2 H2 . . 119.4 ?
    C9 C4 C5 . . 119.21(15) ?
    C9 C4 C3 . . 123.33(15) ?
    C5 C4 C3 . . 117.44(15) ?
    C8 C9 C4 . . 119.66(15) ?
    C8 C9 H9 . . 120.2 ?
    C4 C9 H9 . . 120.2 ?
    C6 C7 C8 . . 119.65(16) ?
    C6 C7 H7 . . 120.2 ?
    C8 C7 H7 . . 120.2 ?
    C9 C8 C7 . . 121.59(17) ?
    C9 C8 Cl1 . . 119.31(14) ?
    C7 C8 Cl1 . . 119.06(14) ?
    C2 C3 C4 . . 121.70(15) ?
    C2 C3 H3 . . 119.2 ?
    C4 C3 H3 . . 119.2 ?
    C7 C6 C5 . . 119.83(16) ?
    C7 C6 H6 . . 120.1 ?
    C5 C6 H6 . . 120.1 ?
loop_
    _geom_hbond_atom_site_label_D
    _geom_hbond_atom_site_label_H
    _geom_hbond_atom_site_label_A
    _geom_hbond_site_symmetry_A
    _geom_hbond_distance_DH
    _geom_hbond_distance_HA
    _geom_hbond_distance_DA
    _geom_hbond_angle_DHA
    N1 H1 O1 3_657 0.887(19) 1.98(2) 2.859(2) 168.7(17)
data_global
_journal_date_recd_electronic     2011-12-02
_journal_date_accepted     2011-12-12
_journal_name_full     'Acta Crystallographica, Section E'
_journal_year     2012
_journal_volume     68
_journal_issue      1
_journal_page_first     o188
_journal_page_last     o188
_journal_paper_category     QO
_journal_paper_doi     10.1107/S1600536811053359
_journal_coeditor_code     HB6549
_publ_contact_author_name     'Chen-Guang Zhang'
_publ_contact_author_address
;
Ordered Matter Science Research Center
College of Chemistry and Chemical Engineering
Southeast University,
Nanjing 211189
People's Republic of China
;
_publ_contact_author_email     chmsunbw@seu.edu.cn
_publ_contact_author_fax     '86-25-52090614'
_publ_contact_author_phone     '86-25-52090614'
_publ_section_title
;
6-Chloroquinolin-2(1<i>H</i>)-one
;
loop_
    _publ_author_name
    _publ_author_footnote
    _publ_author_address
    'Chen-Guang Zhang' .
;
Ordered Matter Science Research Center,
College of Chemistry and Chemical Engineering, Southeast University,
Nanjing 210096, People's Republic of China
;
    'Yang-Hui Luo' .
;
Ordered Matter Science Research Center,
College of Chemistry and Chemical Engineering, Southeast University,
Nanjing 210096, People's Republic of China
;
_publ_section_synopsis     .
