# Supplementary material for: 6-Chloro­quinolin-2(1H)-one
Source: Acta Crystallogr Sect E Struct Rep Online. 2011 Dec 21;68(Pt 1):o188. doi: 10.1107/S1600536811053359 (PMC3254526; doi:10.1107/S1600536811053359)
Supplement: Supplementary file 2 [file e-68-0o188-Isup2.hkl]

# 
# h,k,l, Fc-squared, Fo-squared, sigma(Fo-squared) and status flag 
# 
data_I
_shelx_title ' zcg in Pccn' 
_shelx_refln_list_code          4 
_shelx_F_calc_maximum      241.11 
_exptl_crystal_F_000       736.00 
_reflns_d_resolution_high  0.8409 
 
loop_ 
 _symmetry_equiv_pos_as_xyz 
 'x, y, z' 
 '-x+1/2, -y+1/2, z' 
 '-x, y+1/2, -z+1/2' 
 'x+1/2, -y, -z+1/2' 
 '-x, -y, -z' 
 'x-1/2, y-1/2, -z' 
 'x, -y-1/2, z-1/2' 
 '-x-1/2, y, z-1/2' 
 
_cell_length_a    24.9506 
_cell_length_b     7.7328 
_cell_length_c     7.9882 
_cell_angle_alpha  90.000 
_cell_angle_beta   90.000 
_cell_angle_gamma  90.000 
 
_shelx_F_squared_multiplier     1.000 
 
loop_ 
 _refln_index_h 
 _refln_index_k 
 _refln_index_l 
 _refln_F_squared_calc 
 _refln_F_squared_meas 
 _refln_F_squared_sigma 
 _refln_observed_status 
   2   0   0      705.68      681.52      8.34 o 
   4   0   0      145.97      167.48      2.99 o 
   6   0   0     1972.99     1759.44     18.06 o 
   8   0   0     5149.57     5210.81     48.98 o 
  10   0   0     1250.00     1183.54     15.45 o 
  12   0   0     1792.52     1713.99     20.05 o 
  14   0   0     6964.53     7538.15     72.36 o 
  16   0   0      154.51      150.50      5.52 o 
  18   0   0     1907.28     2023.80     53.04 o 
  20   0   0       61.56       59.33      5.97 o 
  22   0   0      113.39      106.25      7.70 o 
  24   0   0      235.08      229.60     16.70 o 
  26   0   0       42.00       45.49      9.21 o 
   1   1   0     4150.10     3876.22     27.56 o 
   3   1   0    11792.39    11146.90     72.07 o 
   5   1   0      718.23      613.82      5.43 o 
   7   1   0     1015.89      898.81      7.74 o 
   9   1   0      187.85      213.36      3.48 o 
  11   1   0       93.92       96.07      2.56 o 
  13   1   0      217.61      217.83      4.27 o 
  15   1   0     2059.02     2273.78     18.75 o 
  17   1   0      629.15      674.08      8.49 o 
  19   1   0       50.19       54.72      3.15 o 
  21   1   0      448.39      469.86     10.77 o 
  23   1   0      121.94      119.78      6.10 o 
  25   1   0       22.93       19.00      3.96 o 
  27   1   0      143.75      156.62     11.94 o 
  29   1   0      195.22      156.07     16.12 o 
   0   2   0     5122.58     4699.30     43.99 o 
   2   2   0    20299.33    19429.52    149.29 o 
   4   2   0     1600.47     1499.46     11.85 o 
   6   2   0    24305.45    23730.94    148.89 o 
   8   2   0       71.41       94.19      2.35 o 
  10   2   0     2148.63     2000.57     15.72 o 
  12   2   0      508.75      522.26      7.24 o 
  14   2   0     1028.33      988.95     10.24 o 
  16   2   0      140.48      141.38      3.76 o 
  18   2   0        0.89        0.11      1.36 o 
  20   2   0      186.64      197.89      7.65 o 
  22   2   0      507.12      502.58     12.15 o 
  24   2   0      822.54      847.22     16.94 o 
  26   2   0       40.43       42.18      5.26 o 
  28   2   0       33.37       30.46      5.20 o 
   1   3   0      998.76      997.00     11.01 o 
   3   3   0     4788.43     4943.54     33.73 o 
   5   3   0     3360.53     3743.34     26.39 o 
   7   3   0      922.34      940.49      8.82 o 
   9   3   0     3816.48     4161.04     29.56 o 
  11   3   0       12.71       31.81      1.93 o 
  13   3   0       20.68       16.17      1.61 o 
  15   3   0        8.25        5.80      1.67 o 
  17   3   0        9.21        9.03      2.28 o 
  19   3   0       62.65       65.96      5.32 o 
  21   3   0      236.28      225.15      8.30 o 
  23   3   0     1570.49     1603.96     25.15 o 
  25   3   0      501.47      494.31     13.39 o 
  27   3   0       53.50       50.96      5.97 o 
   0   4   0     1296.20     1150.40     15.29 o 
   2   4   0     3635.67     3689.78     32.96 o 
   4   4   0     8990.83     8909.82     59.28 o 
   6   4   0       87.64      155.96      3.54 o 
   8   4   0     2762.93     2742.40     22.06 o 
  10   4   0       22.01       14.23      1.93 o 
  12   4   0      307.59      272.60      4.95 o 
  14   4   0      119.30      131.43      4.85 o 
  16   4   0      484.63      471.73     11.19 o 
  18   4   0      604.52      613.75     13.50 o 
  20   4   0     1312.53     1320.86     21.83 o 
  22   4   0       78.04       83.17      6.47 o 
  24   4   0        2.51       -2.22      3.20 o 
  26   4   0      132.99      129.90      8.63 o 
   1   5   0       82.17      101.52      3.76 o 
   3   5   0     1289.49     1291.96     12.53 o 
   5   5   0      553.40      561.07      7.39 o 
   7   5   0      572.23      527.66      7.27 o 
   9   5   0      200.87      209.38      4.89 o 
  11   5   0      145.33      155.61      6.20 o 
  13   5   0       53.53       54.69      4.76 o 
  15   5   0       49.78       56.94      5.09 o 
  17   5   0        7.88        3.25      2.87 o 
  19   5   0       36.89       39.66      4.76 o 
  21   5   0       28.06       23.00      4.30 o 
  23   5   0       23.49       15.24      4.01 o 
   0   6   0      432.29      427.47      9.63 o 
   2   6   0     3534.32     3421.87     33.47 o 
   4   6   0     1451.06     1424.65     15.45 o 
   6   6   0      145.90      143.42      4.14 o 
   8   6   0       77.84       84.07      5.97 o 
  10   6   0      270.57      255.18      9.52 o 
  12   6   0      520.75      486.71     15.63 o 
  14   6   0        4.25        0.78      2.62 o 
  16   6   0       63.07       59.56      5.49 o 
  18   6   0       63.30       64.57      9.25 o 
  20   6   0      218.11      195.80      9.30 o 
  22   6   0       72.43       64.28      6.53 o 
   1   7   0      112.73      132.41      5.94 o 
   3   7   0       44.10       33.98      2.79 o 
   5   7   0     2560.46     2598.54     52.63 o 
   7   7   0      357.25      375.52     10.30 o 
   9   7   0      161.12      152.56     10.03 o 
  11   7   0        4.25       -0.74      2.62 o 
  13   7   0       10.44        3.97      2.96 o 
  15   7   0       59.63       52.49      5.40 o 
  17   7   0        4.08       -0.18      3.57 o 
  19   7   0       62.47       64.82      7.54 o 
   0   8   0      220.59      220.58     10.37 o 
   2   8   0       88.23       96.60      6.30 o 
   4   8   0       54.90       52.50      4.99 o 
   6   8   0       39.65       36.99      4.73 o 
   8   8   0       20.61       23.33      4.30 o 
  10   8   0      163.21      161.29     11.28 o 
  12   8   0       51.44       56.86      5.85 o 
  14   8   0       55.22       52.68      5.97 o 
   5   9   0      111.19      122.70      9.92 o 
   1   1   1     2330.82     2150.96     12.11 o 
   2   1   1     3715.91     3516.82     17.20 o 
   3   1   1     2605.71     2464.69     14.14 o 
   4   1   1     9562.69     9069.41     44.96 o 
   5   1   1      442.99      446.97      3.06 o 
   6   1   1     2195.82     2180.52     11.02 o 
   7   1   1     1580.00     1572.94      8.56 o 
   8   1   1     1186.60     1137.04      6.76 o 
   9   1   1      664.23      626.95      4.48 o 
  10   1   1      273.89      259.71      2.75 o 
  11   1   1     1455.18     1548.40      9.54 o 
  12   1   1     2461.62     2427.07     13.89 o 
  13   1   1      740.82      737.34      5.71 o 
  14   1   1     2370.04     2377.59     13.50 o 
  15   1   1        8.45       19.48      1.27 o 
  16   1   1     2336.34     2304.22     13.61 o 
  17   1   1      291.56      295.45      4.59 o 
  18   1   1     2153.95     2092.29     13.89 o 
  19   1   1      240.19      248.00      3.78 o 
  20   1   1      977.29      972.07      9.08 o 
  21   1   1       23.99       26.44      2.05 o 
  22   1   1      460.35      489.05      7.23 o 
  23   1   1      213.02      220.92      5.05 o 
  24   1   1      502.53      510.50     11.32 o 
  25   1   1        0.65        2.23      1.75 o 
  26   1   1       25.03       25.65      3.58 o 
  27   1   1       14.26       16.29      3.32 o 
  28   1   1      115.72      129.50      8.53 o 
  29   1   1       71.71       82.78      9.47 o 
   1   2   1      127.11      145.32      1.88 o 
   2   2   1     1311.64     1267.81      7.01 o 
   3   2   1      339.72      359.70      2.84 o 
   4   2   1       47.16       53.70      1.37 o 
   5   2   1      561.66      567.67      3.90 o 
   6   2   1     1699.03     1701.95      9.23 o 
   7   2   1      762.69      827.45      5.35 o 
   8   2   1      121.38      120.55      1.77 o 
   9   2   1       50.41       54.64      1.54 o 
  10   2   1       51.70       47.04      1.38 o 
  11   2   1     1558.25     1611.99      9.93 o 
  12   2   1       69.61       57.47      1.68 o 
  13   2   1       11.01       13.11      1.06 o 
  14   2   1        1.05        0.69      0.84 o 
  15   2   1      290.47      279.31      4.74 o 
  16   2   1        0.54        1.73      0.96 o 
  17   2   1       12.54       12.96      1.54 o 
  18   2   1       30.69       32.56      2.01 o 
  19   2   1        6.61        8.31      2.00 o 
  20   2   1      501.49      507.63      6.65 o 
  21   2   1      280.51      287.51      5.17 o 
  22   2   1      136.94      148.68      4.79 o 
  23   2   1       41.34       40.44      4.53 o 
  24   2   1      239.46      239.11      5.89 o 
  25   2   1       54.99       56.20      3.95 o 
  26   2   1      243.56      240.21      8.37 o 
  27   2   1        2.20        1.11      2.36 o 
  28   2   1        2.01        0.43      3.17 o 
   1   3   1      587.55      638.55      5.15 o 
   2   3   1       38.36       44.61      1.46 o 
   3   3   1      836.87      859.27      5.72 o 
   4   3   1      102.77      102.53      1.70 o 
   5   3   1       24.31       17.13      1.12 o 
   6   3   1     3148.66     3232.20     16.54 o 
   7   3   1       17.40       28.57      1.12 o 
   8   3   1     1798.67     1765.50     10.79 o 
   9   3   1        2.35        6.81      0.76 o 
  10   3   1     1462.55     1349.97      8.50 o 
  11   3   1     1187.82     1206.66      8.25 o 
  12   3   1      425.31      396.81      3.98 o 
  13   3   1      542.27      542.88      5.67 o 
  14   3   1      579.06      541.33      6.05 o 
  15   3   1      139.93      130.34      3.22 o 
  16   3   1      642.15      645.19      7.17 o 
  17   3   1      377.95      361.67      5.41 o 
  18   3   1     1708.81     1670.76     13.65 o 
  19   3   1        2.25        1.34      1.58 o 
  20   3   1      718.01      720.05      9.59 o 
  21   3   1        0.39        1.82      1.83 o 
  22   3   1     1110.83     1073.62     13.69 o 
  23   3   1        0.04        1.58      2.17 o 
  24   3   1        3.10        4.01      3.13 o 
  25   3   1      202.40      188.81      6.30 o 
  26   3   1      104.10      104.60      5.41 o 
  27   3   1       79.24       88.85      5.15 o 
   1   4   1     1952.57     2063.44     13.00 o 
   2   4   1      666.92      736.71      5.88 o 
   3   4   1      263.95      261.33      3.08 o 
   4   4   1       15.68       27.85      1.33 o 
   5   4   1     1028.20     1001.28      6.99 o 
   6   4   1      719.25      815.75      6.09 o 
   7   4   1      381.13      407.78      4.01 o 
   8   4   1       68.55       83.72      2.02 o 
   9   4   1      702.32      703.36      5.64 o 
  10   4   1        5.10        6.90      1.06 o 
  11   4   1       33.31       43.16      2.14 o 
  12   4   1        3.95        6.59      1.27 o 
  13   4   1      575.96      573.25      6.62 o 
  14   4   1      347.21      349.02      5.16 o 
  15   4   1      487.36      483.20      6.31 o 
  16   4   1       65.65       67.06      2.88 o 
  17   4   1      135.44      126.05      4.42 o 
  18   4   1       91.00       89.79      3.97 o 
  19   4   1       22.07       23.93      2.71 o 
  20   4   1      591.47      600.05      9.83 o 
  21   4   1       20.59       19.31      3.31 o 
  22   4   1       23.73       20.46      2.92 o 
  23   4   1        5.65        0.23      2.23 o 
  24   4   1       29.09       22.20      3.13 o 
  25   4   1      135.92      136.27      6.09 o 
  26   4   1        0.39       -1.07      2.42 o 
   1   5   1       58.20       61.18      2.06 o 
   2   5   1      412.70      417.95      4.55 o 
   3   5   1       72.82       77.65      2.36 o 
   4   5   1      263.44      246.05      3.53 o 
   5   5   1       19.82       22.94      1.69 o 
   6   5   1      569.17      607.62      6.74 o 
   7   5   1       55.52       45.68      2.33 o 
   8   5   1      198.90      180.42      3.61 o 
   9   5   1       87.87       83.32      2.95 o 
  10   5   1      117.93      118.13      3.68 o 
  11   5   1      273.25      295.67      4.78 o 
  12   5   1      267.24      265.28      4.61 o 
  13   5   1       73.61       73.12      3.17 o 
  14   5   1       83.48       92.26      3.88 o 
  15   5   1      367.96      343.72      7.05 o 
  16   5   1     1476.56     1417.58     15.97 o 
  17   5   1       56.98       55.89      3.68 o 
  18   5   1      133.39      143.33      5.53 o 
  19   5   1        0.02        1.68      2.09 o 
  20   5   1      707.27      706.02     11.80 o 
  21   5   1      139.71      138.60      7.01 o 
  22   5   1        0.97       -1.12      2.08 o 
  23   5   1       24.91       26.00      3.32 o 
  24   5   1       78.11       85.91      5.92 o 
   1   6   1     1394.62     1337.27     10.14 o 
   2   6   1      863.48      847.13      7.54 o 
   3   6   1      157.13      151.30      2.92 o 
   4   6   1      276.25      280.67      4.39 o 
   5   6   1      229.89      214.94      5.51 o 
   6   6   1      655.40      637.77      8.38 o 
   7   6   1      748.88      739.89      8.14 o 
   8   6   1      109.02      100.37      3.44 o 
   9   6   1      276.37      277.68      6.13 o 
  10   6   1       19.49       19.77      2.35 o 
  11   6   1      270.20      257.42      6.05 o 
  12   6   1       15.56       12.73      2.18 o 
  13   6   1      109.56       98.21      4.50 o 
  14   6   1       87.48       89.64      4.41 o 
  15   6   1       67.39       78.10      4.26 o 
  16   6   1       84.47       82.57      4.47 o 
  17   6   1       28.13       24.76      2.90 o 
  18   6   1       32.84       27.72      3.18 o 
  19   6   1      178.75      174.74      6.78 o 
  20   6   1       36.76       30.89      3.47 o 
  21   6   1       57.12       59.63      4.40 o 
  22   6   1        4.83        0.77      2.52 o 
   1   7   1       34.90       32.88      2.58 o 
   2   7   1        0.01       -0.04      1.20 o 
   3   7   1      263.12      254.08      4.81 o 
   4   7   1      200.38      182.80      4.12 o 
   5   7   1      351.57      312.69      6.19 o 
   6   7   1       19.05       21.40      1.97 o 
   7   7   1        6.54        8.04      1.88 o 
   8   7   1      115.48      114.15      4.89 o 
   9   7   1      830.32      753.56     11.07 o 
  10   7   1       47.54       40.73      3.31 o 
  11   7   1       13.28       10.65      2.25 o 
  12   7   1        3.56        3.78      2.07 o 
  13   7   1        5.18        5.53      2.20 o 
  14   7   1      273.30      258.15      6.85 o 
  15   7   1       80.67       77.90      4.57 o 
  16   7   1        2.02        0.90      2.25 o 
  17   7   1       47.44       49.07      3.98 o 
  18   7   1      161.45      143.75      9.10 o 
   1   8   1      126.99      124.46      5.19 o 
   2   8   1       43.82       42.62      3.34 o 
   3   8   1      151.26      138.36      4.67 o 
   4   8   1        0.17       -0.69      1.82 o 
   5   8   1       86.57      107.53      6.03 o 
   6   8   1       40.97       37.52      3.58 o 
   7   8   1        2.93        2.44      2.05 o 
   8   8   1        1.98        3.48      2.14 o 
   9   8   1      248.33      253.99      6.76 o 
  10   8   1        0.01        2.50      2.22 o 
  11   8   1       99.55      104.65      5.99 o 
  12   8   1        4.15        2.71      2.29 o 
  13   8   1      116.84      123.50      5.80 o 
  14   8   1       19.45       14.63      2.96 o 
   1   9   1        7.90       15.26      6.62 o 
   2   9   1        8.43       13.18      3.70 o 
   3   9   1       14.72       20.09      4.25 o 
   4   9   1       33.79       45.80      7.40 o 
   5   9   1        0.37        1.95      3.54 o 
   0   0   2       45.13       58.85      2.53 o 
   1   0   2        2.64       -0.48      0.43 o 
   2   0   2     4817.11     4447.36     76.54 o 
   3   0   2      346.70      352.72      4.94 o 
   4   0   2    58132.84    56463.69    359.20 o 
   5   0   2    56080.27    53514.91    338.70 o 
   6   0   2     5530.90     5720.27     38.13 o 
   7   0   2     1146.20     1119.99      9.57 o 
   8   0   2      390.89      351.95      6.24 o 
   9   0   2     2776.27     2819.55     20.63 o 
  10   0   2     2875.24     3027.54     22.23 o 
  11   0   2       11.60        8.24      1.20 o 
  12   0   2     3326.15     3489.12     25.75 o 
  13   0   2      762.96      884.13     11.85 o 
  14   0   2      154.78      196.22      5.88 o 
  15   0   2      207.80      212.72      4.28 o 
  16   0   2      564.98      549.62      7.31 o 
  17   0   2       85.29      103.66      3.63 o 
  18   0   2      424.53      429.30      6.77 o 
  19   0   2      202.30      233.57      5.18 o 
  20   0   2      187.08      198.73      6.53 o 
  21   0   2       17.20       20.82      3.15 o 
  22   0   2      159.80      170.27      7.63 o 
  23   0   2      397.70      388.63     11.52 o 
  24   0   2        6.94        2.08      3.75 o 
  25   0   2       58.41       61.72      6.09 o 
  26   0   2       79.17       83.08      7.91 o 
  27   0   2       19.21       25.32      4.76 o 
  28   0   2        3.72        5.05      4.11 o 
  29   0   2      159.94      157.45      9.73 o 
   0   1   2     1571.36     1496.72     11.60 o 
   1   1   2      612.84      641.71      4.71 o 
   2   1   2     5686.04     5524.06     28.35 o 
   3   1   2     1178.37     1272.14      7.22 o 
   4   1   2     1169.31     1157.96      7.14 o 
   5   1   2      314.94      342.11      2.81 o 
   6   1   2       90.00      104.92      1.83 o 
   7   1   2     1405.44     1445.64      8.21 o 
   8   1   2      649.59      705.96      4.83 o 
   9   1   2      172.11      213.99      3.18 o 
  10   1   2     1188.34     1318.12      8.40 o 
  11   1   2      506.26      599.11      4.93 o 
  12   1   2      539.20      578.31      4.96 o 
  13   1   2      117.14      122.52      2.26 o 
  14   1   2        0.11       -0.55      0.72 o 
  15   1   2       35.80       35.79      1.68 o 
  16   1   2      284.71      283.17      3.81 o 
  17   1   2      227.62      210.61      3.98 o 
  18   1   2       58.94       63.17      2.75 o 
  19   1   2      138.25      139.81      3.79 o 
  20   1   2      207.61      211.96      4.40 o 
  21   1   2      106.42      114.14      3.85 o 
  22   1   2        3.43        5.47      1.64 o 
  23   1   2      185.05      189.69      5.50 o 
  24   1   2       81.87       76.86      4.11 o 
  25   1   2      151.31      149.91      6.20 o 
  26   1   2        0.45        2.78      2.75 o 
  27   1   2       52.85       59.56      7.63 o 
  28   1   2        0.54        2.42      3.47 o 
   0   2   2       40.14       35.65      1.64 o 
   1   2   2     4843.57     4666.61     23.36 o 
   2   2   2    15142.72    15182.66     71.38 o 
   3   2   2      843.04      763.81      5.27 o 
   4   2   2      369.84      339.43      3.09 o 
   5   2   2     1446.72     1331.51      9.74 o 
   6   2   2     3150.74     3165.97     19.32 o 
   7   2   2     2375.90     2373.35     15.44 o 
   8   2   2      294.25      274.36      4.52 o 
   9   2   2      700.49      678.35      6.49 o 
  10   2   2     2958.59     2890.51     17.28 o 
  11   2   2     1677.31     1635.61     11.20 o 
  12   2   2        3.11        7.26      0.92 o 
  13   2   2       23.67       25.05      1.48 o 
  14   2   2      391.79      375.71      5.16 o 
  15   2   2       69.28       60.41      2.54 o 
  16   2   2      451.05      472.01      6.13 o 
  17   2   2      119.30      120.54      3.79 o 
  18   2   2      100.15       99.45      3.42 o 
  19   2   2      260.15      283.52      5.06 o 
  20   2   2      213.63      218.58      4.58 o 
  21   2   2       10.10       13.78      1.97 o 
  22   2   2       25.31       22.94      2.25 o 
  23   2   2       42.47       41.59      2.74 o 
  24   2   2        0.36       -0.46      1.66 o 
  25   2   2       22.55       16.77      2.63 o 
  26   2   2      106.74      123.83      6.52 o 
  27   2   2      196.81      205.85      7.93 o 
  28   2   2       48.26       61.78      6.74 o 
   0   3   2     2064.00     2313.77     19.09 o 
   1   3   2      313.79      302.58      3.09 o 
   2   3   2      767.03      794.20      5.88 o 
   3   3   2        5.32        2.12      0.77 o 
   4   3   2     1596.40     1743.40      9.96 o 
   5   3   2     2140.71     2389.77     12.88 o 
   6   3   2       26.57       45.82      2.00 o 
   7   3   2      382.24      373.87      4.69 o 
   8   3   2      852.87      808.52      7.52 o 
   9   3   2      375.16      444.53      5.37 o 
  10   3   2      609.90      653.22      6.82 o 
  11   3   2      709.46      714.30      8.31 o 
  12   3   2       13.70       13.10      1.49 o 
  13   3   2      227.39      252.78      4.31 o 
  14   3   2      200.56      208.24      4.22 o 
  15   3   2       14.70       17.53      1.74 o 
  16   3   2       77.28       80.86      3.07 o 
  17   3   2      283.18      266.05      4.84 o 
  18   3   2      594.52      603.99      7.49 o 
  19   3   2      659.29      638.53      7.89 o 
  20   3   2      367.52      366.86      6.47 o 
  21   3   2       19.05       21.64      2.19 o 
  22   3   2        0.71       -2.60      1.73 o 
  23   3   2       93.58       96.09      4.71 o 
  24   3   2       36.14       44.51      3.49 o 
  25   3   2        2.99        1.00      2.44 o 
  26   3   2       35.33       45.68      4.06 o 
  27   3   2      133.16      133.95      6.59 o 
   0   4   2     8589.25     8873.53     59.50 o 
   1   4   2      458.48      403.45      3.99 o 
   2   4   2       95.05       86.79      2.05 o 
   3   4   2     1983.51     1972.72     12.56 o 
   4   4   2      909.60      870.49      6.62 o 
   5   4   2      101.35       80.34      1.88 o 
   6   4   2      599.96      615.46      5.03 o 
   7   4   2      744.61      717.30      7.35 o 
   8   4   2      694.50      658.42      7.20 o 
   9   4   2     1286.38     1325.97     11.06 o 
  10   4   2       28.38       31.57      1.95 o 
  11   4   2       75.31       63.31      2.65 o 
  12   4   2      745.96      721.63      7.82 o 
  13   4   2      542.72      540.75      6.73 o 
  14   4   2      549.27      542.22      8.90 o 
  15   4   2      689.10      685.62      8.45 o 
  16   4   2       14.28       17.81      1.94 o 
  17   4   2       23.81       24.35      2.10 o 
  18   4   2       17.81       18.55      2.02 o 
  19   4   2        6.14        2.74      1.86 o 
  20   4   2      101.25      101.72      4.52 o 
  21   4   2       10.50       10.11      2.27 o 
  22   4   2        7.29        1.54      2.19 o 
  23   4   2       54.40       58.50      4.30 o 
  24   4   2      204.33      196.12      6.95 o 
  25   4   2      272.49      284.86      9.41 o 
   0   5   2      146.88      145.95      5.75 o 
   1   5   2      457.98      458.62      4.68 o 
   2   5   2      563.06      546.97      5.16 o 
   3   5   2       93.50       94.25      2.94 o 
   4   5   2        6.71        6.19      1.09 o 
   5   5   2      248.58      242.93      4.26 o 
   6   5   2       18.57       24.42      2.09 o 
   7   5   2      418.15      440.48      5.84 o 
   8   5   2       97.49       99.70      3.32 o 
   9   5   2      163.72      175.15      3.85 o 
  10   5   2       60.25       64.06      2.85 o 
  11   5   2      173.61      198.03      4.19 o 
  12   5   2        3.82        3.00      1.41 o 
  13   5   2       20.20       18.95      1.96 o 
  14   5   2        1.76        2.19      1.52 o 
  15   5   2        3.68        1.86      1.66 o 
  16   5   2       61.04       65.11      3.54 o 
  17   5   2       22.93       23.91      2.55 o 
  18   5   2        9.78        8.58      2.33 o 
  19   5   2        1.88       -1.59      2.08 o 
  20   5   2        9.56        7.77      2.48 o 
  21   5   2        2.30        4.14      2.25 o 
  22   5   2       34.37       30.42      3.50 o 
  23   5   2        9.25        7.20      2.71 o 
  24   5   2        1.70        1.79      2.71 o 
   0   6   2     2387.80     2382.67     20.73 o 
   1   6   2        5.56        5.37      1.34 o 
   2   6   2      120.13      123.19      3.59 o 
   3   6   2      946.20      930.49     10.01 o 
   4   6   2      132.31      121.99      3.97 o 
   5   6   2        1.00       -0.96      1.23 o 
   6   6   2      889.05      913.90      9.49 o 
   7   6   2     1069.80     1044.73     10.38 o 
   8   6   2      186.78      184.33      4.44 o 
   9   6   2      155.36      171.66      4.13 o 
  10   6   2       46.81       47.88      2.70 o 
  11   6   2        0.07        0.04      1.42 o 
  12   6   2       67.31       72.03      3.35 o 
  13   6   2        6.19        6.00      1.91 o 
  14   6   2      280.47      271.53      6.18 o 
  15   6   2       61.45       51.01      3.78 o 
  16   6   2        7.33        9.26      3.04 o 
  17   6   2        5.40        8.04      2.45 o 
  18   6   2       75.82       78.69      4.60 o 
  19   6   2        0.40       -0.33      2.13 o 
  20   6   2       30.06       28.50      3.53 o 
  21   6   2        3.48        5.33      2.68 o 
   0   7   2     1934.65     1991.25     28.79 o 
   1   7   2       44.14       54.08      3.75 o 
   2   7   2        7.05        7.15      1.75 o 
   3   7   2      348.31      356.49      9.49 o 
   4   7   2       42.40       36.88      2.51 o 
   5   7   2      117.54      113.00      4.12 o 
   6   7   2        8.88        6.31      1.68 o 
   7   7   2       40.86       49.80      2.89 o 
   8   7   2      146.47      132.85      4.35 o 
   9   7   2      353.61      399.45      6.94 o 
  10   7   2      467.26      454.26      8.72 o 
  11   7   2       31.83       32.21      3.18 o 
  12   7   2       25.49       24.77      3.78 o 
  13   7   2        0.02       -0.53      2.00 o 
  14   7   2       75.57       70.54      4.42 o 
  15   7   2        0.01        0.98      2.28 o 
  16   7   2        3.63        5.89      2.44 o 
  17   7   2       25.98       20.58      3.13 o 
  18   7   2       71.99       55.60      4.76 o 
   0   8   2       14.72       11.02      3.54 o 
   1   8   2       27.38       24.69      2.97 o 
   2   8   2       31.00       41.74      6.10 o 
   3   8   2       34.84       32.29      3.18 o 
   4   8   2       20.57       21.18      2.92 o 
   5   8   2      173.18      170.23      7.13 o 
   6   8   2      101.68      110.56      5.20 o 
   7   8   2        4.98        2.07      2.34 o 
   8   8   2        3.79        4.96      2.33 o 
   9   8   2       73.26       80.40      4.60 o 
  10   8   2       18.29       18.53      2.79 o 
  11   8   2        0.58        2.44      2.34 o 
  12   8   2        0.05        0.74      2.30 o 
  13   8   2        5.65       10.26      2.77 o 
   1   1   3       36.24       26.48      1.23 o 
   2   1   3       67.49       67.97      1.68 o 
   3   1   3        3.55        7.54      0.79 o 
   4   1   3        8.25       10.90      0.86 o 
   5   1   3      207.45      231.20      2.98 o 
   6   1   3       63.70       50.34      1.46 o 
   7   1   3     1166.30     1161.64      8.05 o 
   8   1   3     1435.19     1380.41      8.89 o 
   9   1   3     6227.95     6303.28     33.34 o 
  10   1   3      468.01      501.78      4.34 o 
  11   1   3     1759.59     1731.30     10.42 o 
  12   1   3        0.45        1.48      0.80 o 
  13   1   3     1770.98     1691.09     12.31 o 
  14   1   3      127.34      126.37      3.14 o 
  15   1   3     1066.60     1054.00      9.67 o 
  16   1   3      452.43      445.24      6.28 o 
  17   1   3      358.81      335.28      6.21 o 
  18   1   3       39.82       40.34      2.89 o 
  19   1   3      623.39      609.32      7.52 o 
  20   1   3      772.14      733.69     10.14 o 
  21   1   3      207.77      224.97      7.41 o 
  22   1   3       71.73       76.51      4.57 o 
  23   1   3      356.71      358.48      8.19 o 
  24   1   3       18.42       26.36      3.25 o 
  25   1   3      256.93      261.01      7.43 o 
  26   1   3       74.99       80.33      5.09 o 
  27   1   3      125.81      132.16      6.87 o 
   1   2   3      901.80      931.54      6.38 o 
   2   2   3     1425.97     1461.21      9.26 o 
   3   2   3       97.92      109.45      1.97 o 
   4   2   3       25.73       25.98      1.07 o 
   5   2   3       90.61       99.43      2.36 o 
   6   2   3       43.52       55.30      1.72 o 
   7   2   3      555.56      590.16      6.21 o 
   8   2   3       79.55       72.78      3.18 o 
   9   2   3        0.27        3.26      1.06 o 
  10   2   3       38.58       32.25      1.89 o 
  11   2   3      129.18      125.42      3.12 o 
  12   2   3       37.01       33.05      2.00 o 
  13   2   3        7.11        9.26      1.38 o 
  14   2   3       23.01       28.74      1.99 o 
  15   2   3       32.31       26.93      1.97 o 
  16   2   3     1198.95     1141.51     10.68 o 
  17   2   3      211.41      210.48      4.30 o 
  18   2   3       31.73       31.23      2.28 o 
  19   2   3      274.55      258.63      5.33 o 
  20   2   3       68.04       67.68      3.16 o 
  21   2   3       82.07       67.48      4.07 o 
  22   2   3       77.59       70.99      3.85 o 
  23   2   3       19.62       20.44      2.69 o 
  24   2   3        0.79        3.62      2.21 o 
  25   2   3        1.03        1.50      2.50 o 
  26   2   3        0.15        2.47      2.56 o 
  27   2   3       18.59       22.91      4.50 o 
   1   3   3       25.72       30.67      1.33 o 
   2   3   3      566.57      612.20      5.14 o 
   3   3   3      193.03      179.20      3.28 o 
   4   3   3      618.24      660.12      5.35 o 
   5   3   3       91.74       67.69      2.03 o 
   6   3   3        8.83       11.95      1.35 o 
   7   3   3      638.98      637.08      6.85 o 
   8   3   3       47.98       50.43      2.32 o 
   9   3   3      310.32      307.89      4.91 o 
  10   3   3      243.27      247.92      4.34 o 
  11   3   3      946.18      931.57      9.66 o 
  12   3   3       13.31       19.58      1.81 o 
  13   3   3     2043.21     1933.82     17.65 o 
  14   3   3      700.24      707.49      8.05 o 
  15   3   3     1301.94     1278.56     11.70 o 
  16   3   3       16.81       18.54      2.03 o 
  17   3   3      579.06      567.95      7.66 o 
  18   3   3      405.11      392.19      9.39 o 
  19   3   3        1.10       -0.30      1.47 o 
  20   3   3        0.06       -0.95      1.47 o 
  21   3   3      300.33      302.05      6.14 o 
  22   3   3       64.89       74.98      3.57 o 
  23   3   3      136.50      142.39      5.54 o 
  24   3   3       58.31       66.22      4.49 o 
  25   3   3      129.59      127.53      6.91 o 
  26   3   3      110.25      111.25      6.47 o 
   1   4   3       57.63       43.04      1.67 o 
   2   4   3      189.37      204.76      2.92 o 
   3   4   3      990.22     1074.25      8.12 o 
   4   4   3       20.56       23.68      1.91 o 
   5   4   3      611.73      608.15      7.37 o 
   6   4   3       51.57       50.20      2.42 o 
   7   4   3        2.90        3.70      1.31 o 
   8   4   3       81.42       82.12      3.09 o 
   9   4   3      137.14      142.47      3.69 o 
  10   4   3     1078.99     1074.26     12.16 o 
  11   4   3       14.38       13.83      1.79 o 
  12   4   3        0.20        1.18      1.38 o 
  13   4   3      374.56      354.62      5.69 o 
  14   4   3      113.72      119.41      3.94 o 
  15   4   3      109.82      115.34      3.91 o 
  16   4   3      208.30      208.88      5.44 o 
  17   4   3      188.30      182.63      4.53 o 
  18   4   3      232.61      223.86      4.92 o 
  19   4   3        4.07        3.39      1.74 o 
  20   4   3       62.42       57.01      3.18 o 
  21   4   3       54.41       52.35      3.18 o 
  22   4   3       29.76       30.48      3.11 o 
  23   4   3      110.00      113.70      5.24 o 
  24   4   3      115.47      126.07      6.04 o 
  25   4   3        0.16        2.78      2.58 o 
   1   5   3      111.53      121.50      2.80 o 
   2   5   3       43.03       39.38      2.20 o 
   3   5   3      203.05      226.03      4.71 o 
   4   5   3      128.37      128.43      4.82 o 
   5   5   3       45.75       43.67      2.96 o 
   6   5   3        0.07       -1.16      1.16 o 
   7   5   3      204.50      207.03      4.25 o 
   8   5   3       71.40       72.13      3.05 o 
   9   5   3      312.39      313.69      6.41 o 
  10   5   3       98.86       78.09      3.32 o 
  11   5   3     1684.08     1613.52     13.96 o 
  12   5   3      522.86      500.34      7.07 o 
  13   5   3      124.39      134.73      4.98 o 
  14   5   3        7.50        7.59      1.78 o 
  15   5   3      185.79      191.63      5.12 o 
  16   5   3       32.27       35.50      2.56 o 
  17   5   3       53.72       62.30      3.30 o 
  18   5   3        0.52        3.05      1.81 o 
  19   5   3      114.96      120.04      5.14 o 
  20   5   3       18.76       23.03      2.87 o 
  21   5   3      128.53      132.79      6.06 o 
  22   5   3       47.09       48.53      4.17 o 
  23   5   3      120.67      133.02      6.24 o 
   1   6   3       28.74       27.98      2.91 o 
   2   6   3       85.91       81.03      4.32 o 
   3   6   3      510.45      524.58      8.02 o 
   4   6   3      916.97      900.17      9.64 o 
   5   6   3       91.73      100.92      3.91 o 
   6   6   3       93.58      104.22      4.36 o 
   7   6   3       47.18       47.53      3.18 o 
   8   6   3        0.77       -1.25      1.40 o 
   9   6   3      113.99      123.22      4.21 o 
  10   6   3      118.94      105.60      3.91 o 
  11   6   3      489.26      512.11      7.42 o 
  12   6   3      255.16      258.92      6.41 o 
  13   6   3        0.53       -1.45      1.66 o 
  14   6   3      321.20      297.90      5.92 o 
  15   6   3      187.91      178.53      5.18 o 
  16   6   3        4.42        6.11      2.27 o 
  17   6   3       22.83       24.55      2.90 o 
  18   6   3      143.11      143.29      6.27 o 
  19   6   3        1.81        0.78      2.48 o 
  20   6   3       37.99       36.13      3.99 o 
   1   7   3      440.58      416.44      8.59 o 
   2   7   3       59.35       69.69      4.33 o 
   3   7   3        0.53       -1.24      1.93 o 
   4   7   3       65.35       57.90      3.99 o 
   5   7   3      220.81      208.66      5.79 o 
   6   7   3       62.46       56.04      3.37 o 
   7   7   3       49.80       51.64      3.24 o 
   8   7   3       27.68       27.15      2.46 o 
   9   7   3        1.12        0.09      1.67 o 
  10   7   3       79.81       79.43      3.75 o 
  11   7   3       91.93       93.55      4.55 o 
  12   7   3        2.21        3.57      2.02 o 
  13   7   3      551.87      526.10     13.99 o 
  14   7   3       22.41       27.20      3.45 o 
  15   7   3        1.29        4.91      2.53 o 
  16   7   3        2.34       -1.63      2.42 o 
   1   8   3       12.67       17.56      2.92 o 
   2   8   3       18.26       14.68      2.79 o 
   3   8   3       21.59       28.99      3.56 o 
   4   8   3       59.76       66.68      4.55 o 
   5   8   3       85.13       80.30      4.94 o 
   6   8   3      102.16      122.21      5.82 o 
   7   8   3        3.94        1.61      2.39 o 
   8   8   3        4.09        4.60      2.49 o 
   9   8   3       61.11       65.86      5.61 o 
  10   8   3       27.74       31.46      3.89 o 
  11   8   3       21.72       20.29      3.54 o 
   0   0   4       27.73       31.66      2.87 o 
   1   0   4     2190.31     2108.82     19.16 o 
   2   0   4      178.83      165.06      4.59 o 
   3   0   4     2557.68     2408.62     19.38 o 
   4   0   4      297.37      339.83      5.28 o 
   5   0   4     1514.73     1499.68     13.53 o 
   6   0   4     1918.38     1965.80     16.66 o 
   7   0   4     3561.88     3611.01     27.28 o 
   8   0   4     8698.45     8923.13     60.36 o 
   9   0   4     6027.71     5788.56     41.05 o 
  10   0   4     7066.74     7145.97     49.55 o 
  11   0   4        0.56        3.71      1.39 o 
  12   0   4      342.33      363.78      5.71 o 
  13   0   4       35.22       33.60      2.61 o 
  14   0   4       48.92       37.98      4.40 o 
  15   0   4        0.25        0.47      2.16 o 
  16   0   4      200.36      202.48      8.09 o 
  17   0   4        0.26        3.54      2.76 o 
  18   0   4       46.11       40.45      4.63 o 
  19   0   4        7.79        0.38      2.71 o 
  20   0   4      136.78      125.98      8.09 o 
  21   0   4       50.03       48.51      6.68 o 
  22   0   4       31.40       43.03      7.78 o 
  23   0   4      123.86      101.69      7.69 o 
  24   0   4        2.78       13.19      4.43 o 
  25   0   4      229.08      210.90     11.23 o 
  26   0   4        4.76        9.51      4.20 o 
   0   1   4       12.27       12.99      1.45 o 
   1   1   4       40.73       39.21      1.72 o 
   2   1   4      483.65      481.34      4.73 o 
   3   1   4       47.13       47.39      1.66 o 
   4   1   4       10.18       13.87      1.04 o 
   5   1   4     1457.20     1558.69      9.84 o 
   6   1   4        2.28        1.42      0.88 o 
   7   1   4     2394.20     2513.86     14.92 o 
   8   1   4      442.49      463.49      4.85 o 
   9   1   4      516.77      530.76      4.88 o 
  10   1   4       40.44       41.63      1.64 o 
  11   1   4        4.71        1.30      1.14 o 
  12   1   4      753.07      751.61      7.95 o 
  13   1   4       77.64       74.17      3.05 o 
  14   1   4       47.37       45.05      2.36 o 
  15   1   4       10.48       12.31      1.67 o 
  16   1   4        0.04       -1.00      1.28 o 
  17   1   4       21.65       22.40      2.27 o 
  18   1   4      116.71      106.70      4.50 o 
  19   1   4      165.93      137.95      5.90 o 
  20   1   4      156.40      136.16      7.68 o 
  21   1   4       14.15       11.76      2.79 o 
  22   1   4       31.42       23.46      3.13 o 
  23   1   4        2.71        2.60      2.42 o 
  24   1   4       10.76        6.52      2.65 o 
  25   1   4       55.43       51.76      4.36 o 
  26   1   4        3.37        4.18      3.86 o 
   0   2   4       13.34       10.72      1.42 o 
   1   2   4      809.86      723.77      5.90 o 
   2   2   4      549.69      548.99      5.60 o 
   3   2   4     4475.09     4418.39     37.80 o 
   4   2   4      412.38      392.35      4.62 o 
   5   2   4     1414.33     1371.09      9.35 o 
   6   2   4      403.62      424.04      4.47 o 
   7   2   4     1872.47     1855.23     14.13 o 
   8   2   4        7.48        7.89      1.30 o 
   9   2   4      687.27      685.57      7.55 o 
  10   2   4      127.19      130.27      3.43 o 
  11   2   4     1080.84     1089.62     10.50 o 
  12   2   4       72.33       63.49      2.82 o 
  13   2   4      158.72      152.46      3.80 o 
  14   2   4      672.87      629.12      7.63 o 
  15   2   4       27.20       30.13      2.20 o 
  16   2   4      370.94      379.17      6.39 o 
  17   2   4       29.84       25.78      2.35 o 
  18   2   4      117.54      113.68      4.14 o 
  19   2   4        1.43       -0.41      1.43 o 
  20   2   4       10.88       14.13      2.32 o 
  21   2   4       10.43        8.51      2.33 o 
  22   2   4       92.81       83.27      4.95 o 
  23   2   4       35.40       43.14      4.00 o 
  24   2   4       19.95       18.37      3.27 o 
  25   2   4       28.06       27.18      3.67 o 
  26   2   4       22.91       25.04      3.66 o 
   0   3   4     3664.68     3944.23     29.60 o 
   1   3   4        2.91        1.69      0.93 o 
   2   3   4        8.93       18.36      1.54 o 
   3   3   4        6.76        8.29      1.15 o 
   4   3   4        4.98        1.54      0.99 o 
   5   3   4      320.77      328.62      5.37 o 
   6   3   4      307.68      307.22      4.90 o 
   7   3   4       25.86       27.98      1.97 o 
   8   3   4       36.47       34.44      2.20 o 
   9   3   4       18.72       16.70      1.73 o 
  10   3   4      128.98      132.81      3.73 o 
  11   3   4      115.61      110.55      3.68 o 
  12   3   4        2.91        5.52      1.52 o 
  13   3   4     1190.75     1157.67     11.81 o 
  14   3   4      109.10      101.86      3.69 o 
  15   3   4     1437.11     1404.67     13.68 o 
  16   3   4        0.18        1.37      1.55 o 
  17   3   4       17.60       19.78      2.10 o 
  18   3   4        3.28        0.66      1.56 o 
  19   3   4       62.19       47.18      2.88 o 
  20   3   4       24.76       19.30      2.26 o 
  21   3   4        0.02       -0.08      1.71 o 
  22   3   4        0.37        2.11      2.15 o 
  23   3   4       10.11        7.44      2.53 o 
  24   3   4       24.79       20.38      4.24 o 
  25   3   4        0.01        3.49      2.79 o 
   0   4   4       63.55       74.45      3.67 o 
   1   4   4      815.71      802.86      7.11 o 
   2   4   4       82.02       72.75      2.81 o 
   3   4   4      171.28      153.94      3.63 o 
   4   4   4      322.04      340.83      5.54 o 
   5   4   4     1882.21     1936.14     16.19 o 
   6   4   4      179.54      184.09      4.36 o 
   7   4   4      950.90      946.86      9.70 o 
   8   4   4       16.91       18.61      1.94 o 
   9   4   4      954.14      949.56     10.77 o 
  10   4   4      908.31      923.96      9.86 o 
  11   4   4       17.70       16.51      2.00 o 
  12   4   4        8.40        8.21      1.71 o 
  13   4   4        5.25        4.99      1.62 o 
  14   4   4      250.75      253.28      5.19 o 
  15   4   4       25.24       26.30      2.39 o 
  16   4   4      242.41      230.56      5.14 o 
  17   4   4        6.61        7.84      1.93 o 
  18   4   4       13.80       13.21      2.22 o 
  19   4   4        8.34        5.93      2.07 o 
  20   4   4       83.27       84.44      3.91 o 
  21   4   4       42.07       42.80      3.10 o 
  22   4   4        1.44       -2.11      1.91 o 
  23   4   4        1.02        3.08      2.13 o 
   0   5   4      187.71      179.42      7.75 o 
   1   5   4       49.98       57.92      4.22 o 
   2   5   4      320.63      322.69      7.09 o 
   3   5   4       22.05       23.26      2.37 o 
   4   5   4      179.26      176.21      4.13 o 
   5   5   4       46.75       49.62      2.95 o 
   6   5   4      376.41      397.90      6.19 o 
   7   5   4        1.36       -0.40      1.35 o 
   8   5   4        0.64        2.12      1.61 o 
   9   5   4      131.70      136.69      4.38 o 
  10   5   4        0.92       -0.29      1.56 o 
  11   5   4        0.24       -2.10      1.40 o 
  12   5   4      176.22      185.68      4.65 o 
  13   5   4       36.95       44.17      2.90 o 
  14   5   4        4.40        3.48      1.76 o 
  15   5   4        0.67        0.75      1.63 o 
  16   5   4       41.35       48.66      3.11 o 
  17   5   4       25.80       29.90      2.70 o 
  18   5   4        5.50        2.56      1.87 o 
  19   5   4        0.01       -1.65      1.82 o 
  20   5   4       19.95       21.62      2.72 o 
  21   5   4       45.24       53.44      4.08 o 
   0   6   4      172.79      176.04      8.89 o 
   1   6   4      168.29      183.15      6.30 o 
   2   6   4       78.39       73.38      4.98 o 
   3   6   4       77.61       79.60      4.64 o 
   4   6   4      384.15      397.70      9.36 o 
   5   6   4      577.65      600.94     11.17 o 
   6   6   4       19.87       19.29      2.56 o 
   7   6   4      381.99      393.38      7.67 o 
   8   6   4      127.81      130.44      4.76 o 
   9   6   4       18.53       14.86      2.22 o 
  10   6   4      545.27      500.77      7.63 o 
  11   6   4      216.52      255.52      5.90 o 
  12   6   4       50.62       46.57      3.06 o 
  13   6   4        3.60        0.12      1.75 o 
  14   6   4      107.07      107.61      4.41 o 
  15   6   4        0.01       -1.60      1.80 o 
  16   6   4       45.70       51.45      3.38 o 
  17   6   4        1.96        0.22      2.06 o 
  18   6   4       29.46       31.59      3.52 o 
   0   7   4      187.25      190.65      9.68 o 
   1   7   4      144.48      143.98      6.23 o 
   2   7   4      208.31      218.63      6.83 o 
   3   7   4       67.17       64.40      4.53 o 
   4   7   4      134.73      146.57      6.30 o 
   5   7   4      215.89      193.86      7.11 o 
   6   7   4        8.39       10.08      2.68 o 
   7   7   4       74.45       70.82      4.66 o 
   8   7   4       56.13       53.69      4.53 o 
   9   7   4        8.82        9.53      2.68 o 
  10   7   4        5.74        7.19      2.20 o 
  11   7   4       36.62       39.52      3.35 o 
  12   7   4       10.40        5.08      2.14 o 
  13   7   4      315.26      313.40      8.42 o 
  14   7   4       89.20      101.84      4.93 o 
   0   8   4       94.56       88.61      7.73 o 
   1   8   4      142.67      151.46      6.84 o 
   2   8   4       25.84       23.86      3.44 o 
   3   8   4        0.36        3.97      2.45 o 
   4   8   4       35.30       43.14      4.05 o 
   5   8   4       47.12       58.48      4.68 o 
   6   8   4        0.68        0.45      2.51 o 
   7   8   4       19.59       12.60      3.13 o 
   1   1   5       16.15       21.06      1.51 o 
   2   1   5      310.55      318.20      4.16 o 
   3   1   5       60.34       57.79      2.04 o 
   4   1   5      551.43      545.51      5.35 o 
   5   1   5      464.22      466.19      4.87 o 
   6   1   5        3.15        1.78      0.88 o 
   7   1   5       57.95       53.79      2.17 o 
   8   1   5      213.07      203.41      4.06 o 
   9   1   5      255.36      246.55      4.75 o 
  10   1   5        1.49        1.93      1.26 o 
  11   1   5     1133.67     1116.86     13.00 o 
  12   1   5      116.78      113.54      3.67 o 
  13   1   5      997.81      956.55      9.83 o 
  14   1   5      620.00      577.09      9.14 o 
  15   1   5      894.15      865.65     13.15 o 
  16   1   5       32.22       37.00      3.40 o 
  17   1   5      138.96      159.31      6.70 o 
  18   1   5       55.16       72.58      5.01 o 
  19   1   5      144.17      157.89      6.59 o 
  20   1   5       78.34       75.70      4.82 o 
  21   1   5      281.19      297.32      9.85 o 
  22   1   5        1.80        5.26      3.05 o 
  23   1   5      173.02      182.45      7.50 o 
  24   1   5       10.38        8.61      2.99 o 
  25   1   5      248.10      266.72     12.39 o 
   1   2   5       94.06       88.44      2.60 o 
   2   2   5        7.21        5.86      1.07 o 
   3   2   5      469.86      479.22      5.21 o 
   4   2   5      240.81      234.40      3.81 o 
   5   2   5       37.90       43.64      2.32 o 
   6   2   5       79.63       74.39      3.01 o 
   7   2   5        3.38        3.55      1.32 o 
   8   2   5       26.49       28.08      2.04 o 
   9   2   5        0.80        0.14      1.21 o 
  10   2   5       83.05       86.07      3.38 o 
  11   2   5      325.93      333.76      6.62 o 
  12   2   5      474.18      445.39      6.59 o 
  13   2   5        0.08        1.24      1.45 o 
  14   2   5      211.66      200.49      4.85 o 
  15   2   5      384.10      361.99      6.50 o 
  16   2   5       93.29       88.05      3.62 o 
  17   2   5       84.06       74.84      3.80 o 
  18   2   5       68.45       66.98      4.43 o 
  19   2   5       20.54       16.37      2.94 o 
  20   2   5       32.39       28.45      3.53 o 
  21   2   5        5.92        4.70      2.84 o 
  22   2   5       14.62        5.81      3.22 o 
  23   2   5        0.08        1.74      2.64 o 
  24   2   5        5.09        7.55      2.90 o 
   1   3   5      214.50      223.98      3.69 o 
   2   3   5       29.53       28.60      1.98 o 
   3   3   5        5.86        7.56      1.53 o 
   4   3   5       31.03       28.93      2.49 o 
   5   3   5       27.20       26.34      2.04 o 
   6   3   5        3.49        2.22      1.28 o 
   7   3   5      212.04      220.01      4.59 o 
   8   3   5      375.07      359.27      6.55 o 
   9   3   5      846.17      812.03      9.20 o 
  10   3   5       52.43       53.17      2.88 o 
  11   3   5      446.31      439.00      7.41 o 
  12   3   5      162.06      163.67      4.63 o 
  13   3   5      461.01      459.64      7.01 o 
  14   3   5      166.45      160.29      4.56 o 
  15   3   5       72.40       81.74      3.66 o 
  16   3   5      113.73      118.09      4.23 o 
  17   3   5      279.49      289.72      5.83 o 
  18   3   5       53.95       46.87      3.02 o 
  19   3   5      317.65      316.55      6.23 o 
  20   3   5      132.50      125.05      5.49 o 
  21   3   5       93.66      104.69      5.72 o 
  22   3   5        7.20        7.45      2.93 o 
  23   3   5       82.58       89.23      6.50 o 
   1   4   5       75.59       68.15      4.31 o 
   2   4   5       26.41       26.41      2.23 o 
   3   4   5        8.70        9.93      1.74 o 
   4   4   5       38.47       38.97      2.77 o 
   5   4   5       52.34       55.85      3.51 o 
   6   4   5      300.39      310.43      6.90 o 
   7   4   5       57.89       62.21      3.32 o 
   8   4   5        6.15        3.21      1.59 o 
   9   4   5      702.48      704.35      8.76 o 
  10   4   5       39.08       49.35      2.94 o 
  11   4   5      182.68      183.68      4.98 o 
  12   4   5      193.23      184.52      4.66 o 
  13   4   5        0.09        1.16      1.65 o 
  14   4   5      160.97      152.47      4.96 o 
  15   4   5       75.50       73.39      3.57 o 
  16   4   5       28.35       22.36      2.47 o 
  17   4   5        3.15        4.26      1.92 o 
  18   4   5       59.12       63.80      3.55 o 
  19   4   5        7.23        8.78      2.17 o 
  20   4   5       81.47       87.23      4.24 o 
  21   4   5       70.20       75.41      4.04 o 
   1   5   5        0.02       -1.08      1.82 o 
   2   5   5       57.13       55.14      4.51 o 
   3   5   5        1.27        0.51      1.87 o 
   4   5   5        8.25        5.76      2.14 o 
   5   5   5        1.19        2.72      1.71 o 
   6   5   5      920.52      912.74     11.88 o 
   7   5   5      174.47      176.07      4.78 o 
   8   5   5      252.16      254.52      5.74 o 
   9   5   5      201.77      214.77      5.07 o 
  10   5   5        0.73       -1.01      1.65 o 
  11   5   5       85.53       87.68      3.91 o 
  12   5   5       10.12        9.40      2.11 o 
  13   5   5      138.91      148.20      5.04 o 
  14   5   5      100.38      103.51      4.52 o 
  15   5   5       70.83       82.79      4.32 o 
  16   5   5       77.91       81.97      4.09 o 
  17   5   5      116.26      132.84      5.04 o 
  18   5   5       70.14       72.49      4.01 o 
  19   5   5      146.19      167.98      5.74 o 
   1   6   5        0.15        1.89      2.24 o 
   2   6   5       90.51       88.34      5.11 o 
   3   6   5        6.54        4.92      2.60 o 
   4   6   5       34.27       36.61      3.56 o 
   5   6   5       15.80       12.99      2.69 o 
   6   6   5       31.11       36.35      3.52 o 
   7   6   5       86.21       81.75      4.87 o 
   8   6   5      232.66      247.02      5.97 o 
   9   6   5      447.73      421.65      7.76 o 
  10   6   5      123.43       97.49      6.00 o 
  11   6   5       11.68        6.34      2.33 o 
  12   6   5        1.82       -1.97      1.89 o 
  13   6   5       17.54       15.35      2.47 o 
  14   6   5        0.39        1.27      2.11 o 
  15   6   5      116.26      120.18      4.98 o 
  16   6   5      224.42      234.73      6.10 o 
   1   7   5      145.99      132.21      7.03 o 
   2   7   5        3.15        1.51      2.47 o 
   3   7   5       19.28       14.98      3.20 o 
   4   7   5       79.59       75.68      5.40 o 
   5   7   5       78.41       69.68      4.96 o 
   6   7   5       26.60       24.46      3.50 o 
   7   7   5       36.65       38.73      4.41 o 
   8   7   5       83.16       80.07      6.44 o 
   9   7   5       54.69       51.04      4.34 o 
  10   7   5        3.94        7.99      2.92 o 
  11   7   5       34.55       38.74      4.07 o 
   0   0   6     1502.27     1556.52     22.27 o 
   1   0   6      620.72      575.72     15.71 o 
   2   0   6      836.09      843.49     13.22 o 
   3   0   6     1439.19     1438.49     18.73 o 
   4   0   6      108.93      114.84      4.72 o 
   5   0   6        7.11        2.54      1.54 o 
   6   0   6      480.41      503.15      9.12 o 
   7   0   6      550.32      532.20      8.96 o 
   8   0   6       49.91       65.78      5.61 o 
   9   0   6        5.40        6.80      2.76 o 
  10   0   6      189.98      159.39      8.50 o 
  11   0   6      938.86      933.43     40.60 o 
  12   0   6       14.66       10.02      3.43 o 
  13   0   6      997.23      902.85     22.58 o 
  14   0   6     1360.26     1281.24     32.69 o 
  15   0   6      202.04      158.34     14.11 o 
  16   0   6      279.93      240.55     14.02 o 
  17   0   6        1.12        3.30      3.09 o 
  18   0   6        0.11        5.45      3.43 o 
  19   0   6       56.88       59.49      6.53 o 
  20   0   6      178.04      174.00     13.01 o 
  21   0   6        4.99        8.55      4.15 o 
  22   0   6       63.21       77.17      9.64 o 
  23   0   6        0.13        7.52      4.20 o 
   0   1   6      453.40      452.82      8.43 o 
   1   1   6      151.75      161.91      3.50 o 
   2   1   6       43.38       53.82      2.16 o 
   3   1   6       77.30       80.58      2.91 o 
   4   1   6        0.04       -1.51      1.01 o 
   5   1   6        0.66       -0.43      1.05 o 
   6   1   6       26.03       25.26      2.11 o 
   7   1   6      226.88      208.34      7.53 o 
   8   1   6       85.97       84.46      3.40 o 
   9   1   6      108.05      113.78      3.88 o 
  10   1   6      101.14       96.09      3.88 o 
  11   1   6      106.67      101.81      3.81 o 
  12   1   6      292.54      271.21      7.01 o 
  13   1   6      552.85      511.67      9.71 o 
  14   1   6        0.27        0.86      2.10 o 
  15   1   6      128.14      113.76      5.63 o 
  16   1   6      119.93      109.91      5.92 o 
  17   1   6        1.67        2.58      2.36 o 
  18   1   6        4.27        5.30      2.76 o 
  19   1   6        0.11        2.83      2.40 o 
  20   1   6        1.37        4.89      2.83 o 
  21   1   6        3.17        2.50      2.68 o 
  22   1   6        1.30        2.03      2.68 o 
   0   2   6      610.99      609.83      8.83 o 
   1   2   6      533.77      521.20      6.00 o 
   2   2   6      306.70      334.51      5.40 o 
   3   2   6      126.89      117.31      4.43 o 
   4   2   6      147.18      153.88      3.97 o 
   5   2   6      360.95      354.96      6.83 o 
   6   2   6       34.32       42.07      2.73 o 
   7   2   6      948.43      955.26     10.26 o 
   8   2   6      312.37      317.21      5.73 o 
   9   2   6      410.32      415.00      6.58 o 
  10   2   6      270.62      261.18      5.29 o 
  11   2   6        0.95       -0.52      1.50 o 
  12   2   6      167.38      164.38      5.41 o 
  13   2   6       63.48       67.01      3.59 o 
  14   2   6        1.45        2.27      1.66 o 
  15   2   6       39.75       41.44      3.72 o 
  16   2   6       43.91       47.09      5.00 o 
  17   2   6       89.03       73.55      5.90 o 
  18   2   6       48.43       53.62      5.11 o 
  19   2   6       14.20       15.72      3.09 o 
  20   2   6        0.44       -0.21      2.46 o 
  21   2   6        5.41        6.67      3.37 o 
  22   2   6      205.44      190.39      8.12 o 
   0   3   6       76.75       67.14      5.65 o 
   1   3   6        0.50       -0.26      1.55 o 
   2   3   6       72.67       69.71      3.31 o 
   3   3   6       42.48       47.00      3.12 o 
   4   3   6      318.27      311.92      5.57 o 
   5   3   6      316.75      315.90      9.47 o 
   6   3   6        1.13        5.55      1.67 o 
   7   3   6      181.32      176.30      5.98 o 
   8   3   6       81.25       92.89      4.34 o 
   9   3   6      227.40      225.69      5.10 o 
  10   3   6      570.39      576.84      8.13 o 
  11   3   6       48.28       45.13      2.94 o 
  12   3   6       13.50       15.46      2.13 o 
  13   3   6       41.67       48.80      3.03 o 
  14   3   6        0.43        1.86      1.73 o 
  15   3   6        2.98        1.11      1.74 o 
  16   3   6        4.88        5.82      2.02 o 
  17   3   6       22.97       18.05      2.86 o 
  18   3   6       38.51       36.99      3.91 o 
  19   3   6      162.46      147.20      6.91 o 
  20   3   6       29.23       31.28      3.90 o 
   0   4   6      258.18      297.28     11.10 o 
   1   4   6       57.91       56.11      4.31 o 
   2   4   6      253.13      267.29      6.91 o 
   3   4   6      166.65      159.98      6.88 o 
   4   4   6      339.47      361.68      7.66 o 
   5   4   6      700.28      720.69      9.74 o 
   6   4   6       11.69        7.53      2.09 o 
   7   4   6       20.38       20.99      2.32 o 
   8   4   6      109.32      100.47      4.41 o 
   9   4   6       60.17       60.90      3.37 o 
  10   4   6      485.48      525.13      8.01 o 
  11   4   6      152.35      161.19      5.09 o 
  12   4   6        0.02        1.19      1.77 o 
  13   4   6        1.74        0.48      1.81 o 
  14   4   6        1.06        0.14      1.85 o 
  15   4   6      108.96      113.49      4.70 o 
  16   4   6        3.98        1.60      1.99 o 
  17   4   6        4.06        4.42      2.16 o 
  18   4   6       15.20       15.52      2.66 o 
  19   4   6       12.95       21.26      2.86 o 
   0   5   6      104.85       91.50      7.30 o 
   1   5   6       11.53       11.25      2.86 o 
   2   5   6      168.88      155.71      6.45 o 
   3   5   6        0.04       -0.10      2.06 o 
   4   5   6       74.32       63.19      4.36 o 
   5   5   6       11.04       10.42      2.58 o 
   6   5   6        4.78        5.41      2.42 o 
   7   5   6       59.96       72.13      5.86 o 
   8   5   6       89.77       92.34      4.39 o 
   9   5   6        2.48        2.80      2.08 o 
  10   5   6       30.89       33.37      3.10 o 
  11   5   6       53.74       56.66      4.96 o 
  12   5   6        3.59        5.79      2.12 o 
  13   5   6       60.07       62.63      5.24 o 
  14   5   6       18.89       20.64      2.68 o 
  15   5   6        1.56        2.11      2.22 o 
  16   5   6       71.13       85.13      4.34 o 
   0   6   6       29.33       23.56      4.97 o 
   1   6   6       78.38       80.78      6.10 o 
   2   6   6      162.45      170.33      7.22 o 
   3   6   6       24.64       23.47      3.64 o 
   4   6   6      164.22      168.34      7.82 o 
   5   6   6       54.57       55.52      4.49 o 
   6   6   6        2.48        2.03      2.52 o 
   7   6   6        1.14       -2.31      2.37 o 
   8   6   6       78.66       77.41      5.12 o 
   9   6   6       95.94      105.74      5.67 o 
  10   6   6      199.79      197.23      7.74 o 
  11   6   6       25.18       28.16      3.69 o 
  12   6   6       26.97       28.51      3.19 o 
   0   7   6       16.23       15.28      4.73 o 
   1   7   6        0.19        0.47      2.62 o 
   2   7   6      109.85      107.29      6.21 o 
   3   7   6        0.35        4.66      2.92 o 
   4   7   6       58.40       63.45      4.98 o 
   1   1   7      154.14      155.28      4.24 o 
   2   1   7        2.36        3.95      1.36 o 
   3   1   7        7.68        3.48      1.45 o 
   4   1   7      204.04      204.18      4.87 o 
   5   1   7        3.12        2.32      1.43 o 
   6   1   7      347.81      343.27      6.95 o 
   7   1   7       81.73       81.56      3.54 o 
   8   1   7       14.28        9.33      2.02 o 
   9   1   7       19.16       20.19      2.89 o 
  10   1   7      221.59      231.59      7.36 o 
  11   1   7       59.06       58.55      6.18 o 
  12   1   7       56.92       67.62      4.58 o 
  13   1   7        6.61        1.85      2.31 o 
  14   1   7       10.76       16.68      3.04 o 
  15   1   7       23.39       21.66      3.31 o 
  16   1   7      188.90      198.55      8.78 o 
  17   1   7      199.07      188.03      8.39 o 
  18   1   7      354.65      344.59     14.63 o 
  19   1   7       12.90       19.30      4.72 o 
   1   2   7        4.55        5.71      1.73 o 
   2   2   7        0.50        2.68      1.69 o 
   3   2   7       31.43       32.56      3.17 o 
   4   2   7        1.04       -0.21      1.55 o 
   5   2   7       26.47       24.83      2.51 o 
   6   2   7      169.48      193.51      4.93 o 
   7   2   7       55.03       59.79      3.31 o 
   8   2   7      189.55      187.86      4.86 o 
   9   2   7      199.97      205.42      5.99 o 
  10   2   7      257.43      243.74      6.72 o 
  11   2   7      128.29      133.98      5.52 o 
  12   2   7      118.41      104.80      5.47 o 
  13   2   7       43.66       37.16      3.75 o 
  14   2   7       20.92       16.77      3.13 o 
  15   2   7        4.46        1.65      2.45 o 
  16   2   7        0.49        4.18      2.74 o 
  17   2   7        0.78        1.42      2.65 o 
  18   2   7        4.33        6.12      3.00 o 
   1   3   7        0.70        0.19      1.90 o 
   2   3   7       10.24        8.49      2.27 o 
   3   3   7        1.47        6.17      2.36 o 
   4   3   7      348.81      338.74      7.20 o 
   5   3   7        3.09        5.08      1.89 o 
   6   3   7       41.23       42.08      3.24 o 
   7   3   7        5.80        5.38      2.01 o 
   8   3   7      118.45      130.32      4.72 o 
   9   3   7      133.47      135.26      4.86 o 
  10   3   7        7.85        6.39      1.92 o 
  11   3   7        5.81        0.58      1.83 o 
  12   3   7      115.55      128.65      4.89 o 
  13   3   7        0.37        1.31      1.92 o 
  14   3   7      151.86      152.88      8.84 o 
  15   3   7        8.99        7.29      2.88 o 
  16   3   7      130.82      152.12      6.98 o 
  17   3   7        2.02        7.81      3.08 o 
   1   4   7       30.36       30.95      3.72 o 
   2   4   7       13.56       13.33      2.77 o 
   3   4   7       25.07       28.58      3.66 o 
   4   4   7      152.44      146.90      6.42 o 
   5   4   7      211.75      214.50      9.47 o 
   6   4   7       46.36       56.96      4.38 o 
   7   4   7       78.40       81.67      5.06 o 
   8   4   7       25.09       22.73      2.73 o 
   9   4   7       47.61       44.93      3.39 o 
  10   4   7        0.18        0.61      2.02 o 
  11   4   7       47.62       46.19      3.46 o 
  12   4   7        0.21       -0.16      2.04 o 
  13   4   7        1.87        3.12      2.09 o 
  14   4   7       72.84       69.96      4.31 o 
  15   4   7       41.17       42.05      3.41 o 
   1   5   7       59.78       63.10      7.23 o 
   2   5   7      270.96      288.50      8.10 o 
   3   5   7      117.02      117.63      6.44 o 
   4   5   7       13.16       11.81      2.93 o 
   5   5   7       24.21       23.68      3.41 o 
   6   5   7        1.09        2.30      2.58 o 
   7   5   7       14.20       13.04      2.97 o 
   8   5   7       30.11       36.19      3.98 o 
   9   5   7        0.92       -1.02      2.48 o 
  10   5   7       79.80       90.79      5.61 o 
  11   5   7       73.05       68.44      4.58 o 
   1   6   7        7.52        8.45      3.39 o 
   2   6   7        3.54        5.93      3.26 o 
   3   6   7       30.63       27.63      3.86 o 
   4   6   7       13.79       16.97      3.74 o 
   5   6   7       55.31       52.01      7.84 o 
   0   0   8       42.11       33.02      5.76 o 
   1   0   8       95.01       86.81      5.09 o 
   3   0   8       16.66        8.45      3.63 o 
   4   0   8      213.43      217.78      9.18 o 
   5   0   8       14.49       17.11      4.44 o 
   6   0   8       98.54      114.41     14.61 o 
   7   0   8       12.66       11.70      3.76 o 
   8   0   8       16.17       15.66      4.20 o 
   9   0   8        0.04        0.66      3.20 o 
  10   0   8       89.71      108.35      8.11 o 
  11   0   8       70.87       69.01      8.17 o 
  12   0   8        0.55       -0.06      3.54 o 
  13   0   8       24.07       29.33      7.86 o 
  14   0   8        2.11       -4.78      5.88 o 
  15   0   8      430.05      367.70     16.90 o 
  16   0   8       47.15       28.26      9.63 o 
   0   1   8       26.92       26.00      4.30 o 
   1   1   8        3.93        2.89      1.64 o 
   2   1   8       39.54       39.34      3.07 o 
   3   1   8        0.06        0.37      1.81 o 
   4   1   8      168.49      166.80      5.37 o 
   5   1   8       11.84       11.18      2.26 o 
   6   1   8       20.67       19.24      3.03 o 
   7   1   8        0.76       -0.56      2.10 o 
   8   1   8        0.85        1.61      2.25 o 
   9   1   8       29.31       25.73      3.82 o 
  10   1   8       15.50       16.85      3.59 o 
  11   1   8       56.47       53.54      4.42 o 
  12   1   8        0.79        0.93      2.65 o 
  13   1   8        0.20        1.14      2.57 o 
  14   1   8        7.72        4.77      2.86 o 
  15   1   8       16.33       17.40      3.54 o 
   0   2   8      233.22      272.16     10.18 o 
   1   2   8        0.01        2.30      2.24 o 
   2   2   8      163.91      176.69      7.23 o 
   3   2   8       19.73       12.58      2.64 o 
   4   2   8      340.27      364.71      8.36 o 
   5   2   8      179.62      175.92      5.78 o 
   6   2   8        1.10       -0.28      2.00 o 
   7   2   8      110.45      108.81      4.86 o 
   8   2   8       15.13       17.39      2.89 o 
   9   2   8       33.55       29.30      3.50 o 
  10   2   8       23.06       20.65      3.32 o 
  11   2   8        5.95        6.78      2.81 o 
  12   2   8      175.53      183.76      9.66 o 
  13   2   8       24.40       27.82      3.75 o 
  14   2   8        0.50        0.50      2.72 o 
   0   3   8        0.30        3.71      3.63 o 
   1   3   8       14.43        9.60      2.79 o 
   2   3   8       71.07       65.27      4.62 o 
   3   3   8       16.90       15.43      3.28 o 
   4   3   8       63.02       69.59      6.98 o 
   5   3   8      115.93      131.88      6.92 o 
   6   3   8       87.25       83.30      5.15 o 
   7   3   8        4.75        7.15      2.70 o 
   8   3   8      105.50      107.78      4.93 o 
   9   3   8       22.88       19.62      2.74 o 
  10   3   8       63.69       55.16      3.84 o 
  11   3   8       18.37       15.77      3.52 o 
  12   3   8       23.23       29.71      3.87 o 
   0   4   8      587.41      658.18     17.17 o 
   1   4   8       38.39       35.07      4.21 o 
   2   4   8       49.24       56.75      4.55 o 
   3   4   8        6.67        8.91      3.23 o 
   4   4   8        0.30       -3.62      2.42 o 
   5   4   8       97.98      111.18      6.13 o 
   6   4   8      119.90      130.52      6.45 o 
   7   4   8       34.69       25.75      3.57 o 
   8   4   8       19.45       18.93      3.72 o 
   9   4   8        2.97        2.53      2.77 o 
   1   1   9        1.62        0.31      2.69 o 
   2   1   9       91.95      110.08      8.07 o 
   3   1   9        5.98        6.12      5.11 o 
   4   1   9       36.50       30.37      5.30 o 
   5   1   9        0.04        2.98      2.83 o 
   6   1   9       52.39       51.28      4.73 o 
   7   1   9        0.00        0.01      2.80 o 
   8   1   9       59.39       44.61      7.48 o 
   1   2   9       31.74       25.33      3.61 o 
   2   2   9       64.89       70.05      4.92 o 
   3   2   9       20.15       14.74      3.77 o 
   4   2   9       11.29       14.02      3.39 o 
   5   2   9      100.80       98.58      8.26 o 
   6   2   9       98.42       98.20      8.35 o 
                                                 
